# Supplementary material for: Novel Flow Cytometry Analyses of Boar Sperm Viability: Can the Addition of Whole Sperm-Rich Fraction Seminal Plasma to Frozen-Thawed Boar Sperm Affect It?
Source: PLoS One. 2016 Aug 16;11(8):e0160988. doi: 10.1371/journal.pone.0160988 (PMC4987046; doi:10.1371/journal.pone.0160988)
Supplement: S1 Dataset — CT—control; CS—centrifuged and suspended in autologous seminal plasma (SP); CW—centrifuged and withdrawn SP; CWSP—CW containing autologous seminal plasma. (ZIP) [file pone.0160988.s002.zip]

Archive with 3 entries (2 files):
- plos-one_data/
- plos-one_data/Embryo_data.xls
- plos-one_data/Motility_Tyrosine_Integrity_data.xls
