# Supplementary material for: Novel Flow Cytometry Analyses of Boar Sperm Viability: Can the Addition of Whole Sperm-Rich Fraction Seminal Plasma to Frozen-Thawed Boar Sperm Affect It?
Source: PLoS One. 2016 Aug 16;11(8):e0160988. doi: 10.1371/journal.pone.0160988 (PMC4987046; doi:10.1371/journal.pone.0160988)
Supplement: S1 Dataset — CT—control; CS—centrifuged and suspended in autologous seminal plasma (SP); CW—centrifuged and withdrawn SP; CWSP—CW containing autologous seminal plasma. (ZIP) [file pone.0160988.s002.zip › plos-one_data/Embryo_data.xls]

## Sheet: fertility rate
famale	treatment	fertility rate
56	CT	11.11
27	CT	26.09		Capitions
170	CT	0		CT - control;
55	CT	0		CW - centrifuged and withdrawn SP;
21	CT	0		CWSP - CW containing autologous seminal plasma.
62	CT	20
28	CT	32
59	CT	16.67
60	CT	0
23	CT	0
63	CW	0
270	CW	14.29
53	CW	0
58	CW	0
240	CW	0
30	CW	0
40	CW	37.5
57	CW	44.44
52	CW	9.09
32	CW	0
44	CW	0
61	CWSP	16.67
48	CWSP	0
54	CWSP	20
51	CWSP	21.43
24	CWSP	0
SN	CWSP	0
45	CWSP	13.33
230	CWSP	25
50	CWSP	44.44
35	CWSP	10
19	CWSP	83.33

## Sheet: Recovery rate
Fêmea	TTO	TxRec
56	CT	60		Capitions
27	CT	100		CT - control;
170	CT	37.5		CW - centrifuged and withdrawn SP;
55	CT	100		CWSP - CW containing autologous seminal plasma.
21	CT	100
62	CT	71.43
28	CT	92.59
59	CT	94.74
60	CT	78.57
23	CT	9.09
63	CW	22.73
270	CW	100
53	CW	85.71
58	CW	80
240	CW	60
30	CW	100
40	CW	72.73
57	CW	90
52	CW	73.33
32	CW	85.71
44	CW	66.67
61	CWSP	28.57
48	CWSP	0
54	CWSP	76.92
51	CWSP	73.68
24	CWSP	37.5
SN	CWSP	72.73
45	CWSP	93.75
230	CWSP	85.71
50	CWSP	56.25
35	CWSP	85.96
19	CWSP	30

## Sheet: age
female	treatment	age
56	CT	7.5		Capitions
27	CT	13		CT - control;
170	CT	7.5		CW - centrifuged and withdrawn SP;
55	CT	7.5		CWSP - CW containing autologous seminal plasma.
21	CT	13
62	CT	7.5
28	CT	12
59	CT	7.5
60	CT	7.5
23	CT	13
63	CW	7.5
270	CW	7.5
53	CW	7.5
58	CW	7.5
240	CW	7.5
30	CW	13
40	CW	13
57	CW	7.5
52	CW	7.5
32	CW	13
44	CW	13
61	CWSP	7.5
48	CWSP	13
54	CWSP	7.5
51	CWSP	7.5
24	CWSP	13
SN	CWSP	7.5
45	CWSP	13
230	CWSP	7.5
50	CWSP	7.5
35	CWSP	13
19	CWSP	13
