# Supplementary material for: Novel Flow Cytometry Analyses of Boar Sperm Viability: Can the Addition of Whole Sperm-Rich Fraction Seminal Plasma to Frozen-Thawed Boar Sperm Affect It?
Source: PLoS One. 2016 Aug 16;11(8):e0160988. doi: 10.1371/journal.pone.0160988 (PMC4987046; doi:10.1371/journal.pone.0160988)
Supplement: S1 Dataset — CT—control; CS—centrifuged and suspended in autologous seminal plasma (SP); CW—centrifuged and withdrawn SP; CWSP—CW containing autologous seminal plasma. (ZIP) [file pone.0160988.s002.zip › plos-one_data/Motility_Tyrosine_Integrity_data.xls]

## Sheet: CASA data
Animal	colect	treatment	time	MT	MP	VCL	VSL	VAP	LIN	STR	ALH	BCF	Hiper
Betão	1	CWSP	5	38.3	33.9	57.9	41.9	45.1	72.4	92.9	1.9	9.3	1.7
Betão	1	CWSP	60	18.1	15.3	53.9	29	35.1	53.9	82.5	2.3	9.3	2.3		Captions
Betão	1	CWSP	120	1.9	1.3	35.8	13.3	16.4	37.3	81.5	1.5	7.5	0.3		CT - control;
Betão	1	CS	5	26.5	22.9	56.6	34.9	38.5	61.6	90.6	2.1	9.2	5.4		CS - centrifuged and suspended in autologous seminal plasma (SP);
Betão	1	CS	60	11.4	8.3	48.3	22.8	27.5	47.2	82.9	2.2	9.2	1.6		CW - centrifuged and withdrawn SP;
Betão	1	CS	120	2	0	11.9	2.2	3.6	18.3	59.9	0	0	0		CWSP - CW containing autologous seminal plasma.
Betão	1	CW	5	32.6	28.6	63.9	39.6	43.5	61.9	91	2.2	10.6	0.7		MT - total motility
Betão	1	CW	60	5.7	5.2	66.8	31.6	38.3	47.3	82.5	3	10	3		MP - progressive motility
Betão	1	CW	120	0	0	0	0	0	0	0	0	0	0		VCL - curvilinear velocity
Betão	1	CT	5	29.5	26.3	59.5	32	37.4	53.8	85.4	2.3	8.7	5.1		VSL - straight-line velocity
Betão	1	CT	60	15.8	10.4	52.6	27.3	32.8	51.8	83.1	2.5	8.3	1.4		VAP - average path velocity
Betão	1	CT	120	3.3	1.8	39	16.6	20.7	42.5	80.1	2.3	9.3	0		LIN - linearity
Betão	2	CWSP	5	21.6	21	73	55.6	58.4	76.2	95.2	1.8	11.7	0.6		STR - straightness
Betão	2	CWSP	60	16.4	12.1	49.6	24.2	28.3	48.8	85.6	2.3	9.9	2.6		ALH - amplitude of lateral head displacement
Betão	2	CWSP	120	1.1	1.1	15.4	4.7	7.1	30.2	65.6	0.8	3	0		BCF - beat cross frequency
Betão	2	CS	5	27.9	22.7	58	38.3	42	66	91.1	2	10.4	1.3		HIPER - hypermotility
Betão	2	CS	60	8.5	4.4	43.3	19.1	24	44.1	79.7	2.3	9.6	0
Betão	2	CS	120	2.7	2.4	43.9	18.5	23.1	42.1	80.1	2.1	6.7	0.6
Betão	2	CW	5	31.8	26.9	51.2	31.3	35.9	61.3	87.3	1.9	8.7	0.3
Betão	2	CW	60	10.1	8.2	46.2	27	31.7	58.4	85.1	2.1	8.7	0
Betão	2	CW	120	1.8	0.8	23.2	5.7	10.6	24.8	54.2	0.9	3.3	0
Betão	2	CT	5	11.9	10.7	58.1	44.5	46.7	76.5	95.2	1.7	10.4	0
Betão	2	CT	60	4.8	3.5	46.4	22.1	27.2	46.7	81.3	2.3	8.5	0.7
Betão	2	CT	120	1.2	0.7	28.6	12	17.3	42	63.9	1.1	5.5	0
Betão	3	CWSP	5	37.7	31.8	58.6	35.5	41	60.6	86.7	2.2	9	0.1
Betão	3	CWSP	60	19.9	13.8	40.5	15.9	20.5	39.3	77.9	1.8	10	0
Betão	3	CWSP	120	2.5	1.4	37	9.4	14.5	25.4	64.6	1.5	5.5	0
Betão	3	CS	5	21	17.6	74.2	43.3	47.7	58.3	90.8	2.8	11.2	1.5
Betão	3	CS	60	6	4.6	54.2	19.5	26.8	36.1	72.8	2.8	7.1	0.5
Betão	3	CS	120	0	0	0	0	0	0	0	0	0	0
Betão	3	CW	5	20.4	18.6	74.6	52	56.5	69.7	92	2.2	115	0
Betão	3	CW	60	7.9	4.9	40.8	23.7	28.4	58.1	83.5	1.7	6.8	0
Betão	3	CW	120	0.7	0.7	8.8	2.2	3.5	24.4	61.4	0.5	0.8	0
Betão	3	CT	5	13.8	12.9	62.9	32.7	38.9	52	84.1	2.5	8.7	0
Betão	3	CT	60	3.1	1.7	48.7	26.3	30.1	54	87.3	2.7	12.3	0
Betão	3	CT	120	0	0	0	0	0	0	0	0	0	0.2
Betão	4	CWSP	5	20.5	18.5	68.9	41.4	46.3	60.1	89.6	2.4	10.7	0.8
Betão	4	CWSP	60	4.5	3.8	54.2	23.1	28.4	42.5	81.2	2.3	10.2	0.3
Betão	4	CWSP	120	0.2	0.2	11.9	3.5	4.4	29.3	79.3	0.6	1.5	0.7
Betão	4	CS	5	17.8	15.2	60.8	36	41.1	59.2	87.7	2.2	9.9	0.3
Betão	4	CS	60	5.7	3.9	59.1	26.7	33	45.2	80.9	3.1	10.9	1.1
Betão	4	CS	120	0.6	0.3	6.5	1.8	3.1	27	56.5	0.4	2.5	0
Betão	4	CW	5	27.5	23.7	65.6	33.9	40.5	51.7	83.7	2.6	9	3.3
Betão	4	CW	60	7.5	5.2	51.8	24.5	29.1	47.4	84.2	2.6	7.9	1.3
Betão	4	CW	120	3.6	2.4	51.4	23.6	28.3	45.9	83.2	3	9.2	0
Betão	4	CT	5	17.6	15.4	68.1	38.2	44.8	56.2	85.3	2.4	9.8	4.3
Betão	4	CT	60	0	0	0	0	0	0	0	0	0	0
Betão	4	CT	120	0	0	0	0	0	0	0	0	0	0
Meia Três	1	CWSP	5	18.4	15.8	56.2	33.7	39.4	60	85.6	2.1	9.3	1
Meia Três	1	CWSP	60	2.1	1.7	60.4	25.7	33	42.6	78.1	2.4	7.5	0.4
Meia Três	1	CWSP	120	0	0	0	0	0	0	0	0	0	0
Meia Três	1	CS	5	17.7	15.1	61.5	29.2	36.4	47.4	80.1	2.4	9.1	3
Meia Três	1	CS	60	3	2.3	52.6	20.4	26.8	38.8	76	2	8.3	1
Meia Três	1	CS	120	0	0	0	0	0	0	0	0	0	0
Meia Três	1	CW	5	16.5	15.6	67.5	41.9	45.9	62.1	91.2	2.3	10.5	3.5
Meia Três	1	CW	60	3	2	52.9	28	32.1	53	87.2	2.1	4.5	1
Meia Três	1	CW	120	0	0	0	0	0	0	0	0	0	0
Meia Três	1	CT	5	20.6	16.9	48.6	25.4	30.2	52.3	84.3	2	8.9	0.3
Meia Três	1	CT	60	6.3	4.8	61.4	27.1	32.6	44.1	83.1	2.8	9.5	1.1
Meia Três	1	CT	120	0	0	0	0	0	0	0	0	0	0
Meia Três	2	CWSP	5	22.9	20.7	70	47	50.5	67.2	93.1	2.2	11.5	0.9
Meia Três	2	CWSP	60	8.7	7.3	55.3	29.8	34.9	53.8	85.2	2.3	10.1	0.5
Meia Três	2	CWSP	120	4	2	29.4	9.8	13.4	33.3	72.9	1	3.7	0
Meia Três	2	CS	5	11.8	9.3	58.7	37	41.2	63.1	89.8	2.2	11.2	2.5
Meia Três	2	CS	60	2.7	2	38.3	18.2	22.4	47.5	80.9	1.3	5.8	0.3
Meia Três	2	CS	120	0	0	0	0	0	0	0	0	0	0
Meia Três	2	CW	5	17.9	16.6	67.7	39.3	44.6	58.1	88.2	2.3	11	3.3
Meia Três	2	CW	60	3.2	2.5	53.3	27.3	34.4	51.2	79.4	2.2	11	0.4
Meia Três	2	CW	120	0	0	0	0	0	0	0	0	0	0
Meia Três	2	CT	5	13.2	12.2	63.3	32.5	38.5	51.4	84.5	2.5	9.6	1.2
Meia Três	2	CT	60	2.5	2.5	60.4	38.3	42.7	63.4	89.6	2	10.8	0.4
Meia Três	2	CT	120	1.1	1.1	19.9	10	13.4	50.4	74.8	0.8	3	0
Meia Três	3	CWSP	5	12	10.4	50.6	30.1	34.5	59.5	87.2	2	9.1	1.1
Meia Três	3	CWSP	60	8	4.6	47.3	19.5	24.1	41.2	80.8	2.5	10.7	0
Meia Três	3	CWSP	120	0.5	0	3.8	0.8	2.3	21.7	35.9	0	0	0
Meia Três	3	CS	5	32.3	28.5	54.6	34.1	38.1	62.3	89.3	2.1	8.8	0.8
Meia Três	3	CS	60	7.2	4.4	40.5	16.3	21.07	40.2	75.1	2.2	8.9	0.6
Meia Três	3	CS	120	2.1	1.4	42.2	17.5	23.3	41.3	75	1.8	7	0
Meia Três	3	CW	5	23	20.1	58.5	33.8	38.3	57.7	88.2	2.2	10	3.3
Meia Três	3	CW	60	3.1	0.9	33.1	12.7	17.6	38.5	72.3	1.6	8.5	0
Meia Três	3	CW	120	0	0	0	0	0	0	0	0	0	0
Meia Três	3	CT	5	24.8	21.6	64.6	42.7	46.5	66.1	31.8	2.2	9.8	0
Meia Três	3	CT	60	15.6	10.4	40.8	18.7	23.4	46	80.2	2	10	0.4
Meia Três	3	CT	120	5.3	3.1	41.1	17.5	22.7	42.5	77.1	2.5	8.5	0.9
Meia Três	4	CWSP	5	13.8	12	56.5	35.6	39.4	62.9	90.2	1.9	9.9	1.8
Meia Três	4	CWSP	60	2.4	1.6	37.2	17	22.5	45.6	75.5	1.3	5	0
Meia Três	4	CWSP	120	0	0	0	0	0	0	0	0	0	0
Meia Três	4	CS	5	4.6	3.9	63.6	36.4	40.9	57.3	89.1	2.2	11.3	0.7
Meia Três	4	CS	60	1.2	0.8	27.3	8.7	13.8	31.8	63	1	3.5	0
Meia Três	4	CS	120	0	0	0	0	0	0	0	0	0	0
Meia Três	4	CW	5	12	9.2	61.1	34.6	38.8	56.6	89.1	2.2	10.7	1.8
Meia Três	4	CW	60	0	0	0	0	0	0	0	0	0	0
Meia Três	4	CW	120	0	0	0	0	0	0	0	0	0	0
Meia Três	4	CT	5	9.6	6.6	51.5	29.2	34.2	56.7	85.3	2.2	8.9	0.5
Meia Três	4	CT	60	1.7	1.7	36.9	21.3	25.6	57.8	83.5	1.5	5.8	1
Meia Três	4	CT	120	0	0	0	0	0	0	0	0	0	0
Homero	1	CWSP	5	10	9.1	80.4	45.8	52.9	57	86.5	2.8	10.7	3.9
Homero	1	CWSP	60	4.4	3.4	53.7	24.1	30.7	44.9	78.5	2.2	5.5	0
Homero	1	CWSP	120	0	0	0	0	0	0	0	0	0	0
Homero	1	CS	5	11.2	9.6	74.5	32.2	43.5	43.2	74.1	2.8	10	2
Homero	1	CS	60	3.8	3.3	57.9	32.2	37.1	55.6	86.9	2.5	8.5	0
Homero	1	CS	120	0	0	0	0	0	0	0	0	0	0
Homero	1	CW	5	6.7	6	80	46.1	53	57.5	86.9	2.9	10.3	1
Homero	1	CW	60	3	1.9	43.7	13.9	19.3	31.8	72	2.3	7.5	0
Homero	1	CW	120	0	0	0	0	0	0	0	0	0	0
Homero	1	CT	5	19.5	16.8	76.1	39.6	47.4	52	83.5	3.1	10	4
Homero	1	CT	60	5.1	4.3	46.7	23.1	27.3	49.5	84.5	1.9	9	1.2
Homero	1	CT	120	0	0	0	0	0	0	0	0	0	0
Homero	2	CWSP	5	10.6	9.6	78	42.1	48.6	53.8	86.5	3	9.6	5.3
Homero	2	CWSP	60	5.9	4.2	74.7	25.1	34.3	33.6	73.1	3.5	7.2	1.7
Homero	2	CWSP	120	0	0	0	0	0	0	0	0	0	0
Homero	2	CS	5	12	10.6	69.4	34.4	41.6	49.5	82.7	2.7	9.9	3.2
Homero	2	CS	60	3.4	2.1	36	17.5	20.8	48.5	83.8	1.3	6	0.4
Homero	2	CS	120	0	0	0	0	0	0	0	0	0	0
Homero	2	CW	5	6.4	4.9	62.5	30.7	36.7	49	83.6	3	9.3	2.1
Homero	2	CW	60	2.4	1.4	47.3	25.2	29.3	53.2	86	2	8.5	0.3
Homero	2	CW	120	0	0	0	0	0	0	0	0	0	0
Homero	2	CT	5	10.8	9	67	30.6	38.7	45.7	79.1	2.9	6.8	2.8
Homero	2	CT	60	5.6	3.7	47	19.2	24.4	40.9	79	2.4	10.4	0.7
Homero	2	CT	120	0	0	0	0	0	0	0	0	0	0
Homero	3	CWSP	5	12	12	76.2	44.5	49.5	58.4	90	2.7	11.2	1.1
Homero	3	CWSP	60	6.3	4.5	36.2	16.5	22.7	45.6	72.7	2	6.4	0.9
Homero	3	CWSP	120	0.6	0.3	13.4	4.8	6.7	36	72.6	0.4	0.5	0
Homero	3	CS	5	11.8	11	80.5	44.5	51.3	55.2	86.6	2.9	10.9	2.9
Homero	3	CS	60	7	4.7	43	22	28.5	51.3	77.2	2	9.2	0.8
Homero	3	CS	120	0	0	0	0	0	0	0	0	0	0
Homero	3	CW	5	6.1	4.3	69.3	33.7	41	48.7	82.3	3.1	9.4	1.6
Homero	3	CW	60	1.6	1.6	74.5	40	46.6	53.7	85.9	2.9	9.8	0.2
Homero	3	CW	120	0	0	0	0	0	0	0	0	0	0
Homero	3	CT	5	13.6	11.7	73.2	31.1	41.2	42.5	75.6	3.1	7.8	2.7
Homero	3	CT	60	6.3	5.7	58.3	31.6	35.9	54.3	88.1	2.3	9.5	0.6
Homero	3	CT	120	0	0	0	0	0	0	0	0	0	0
Homero	4	CWSP	5	11	9	56.4	30.9	37.1	54.8	83.4	2.4	8.5	1.3
Homero	4	CWSP	60	4.1	2.5	52.7	21.3	27.7	40.5	77	3	8.3	0
Homero	4	CWSP	120	0	0	0	0	0	0	0	0	0	0
Homero	4	CS	5	12.2	10.3	66.5	42.2	48	63.4	87.9	2.1	10.4	0.8
Homero	4	CS	60	3.2	2.5	44.2	19.3	25.5	43.7	75.7	2	8.7	0
Homero	4	CS	120	0	0	0	0	0	0	0	0	0	0
Homero	4	CW	5	10.9	8.5	75.3	39.1	47.1	51.9	83.1	2.7	11.2	2.7
Homero	4	CW	60	1.3	1.1	53	27.5	29.8	51.9	92.1	1.9	7.5	0.7
Homero	4	CW	120	0	0	0	0	0	0	0	0	0	0
Homero	4	CT	5	10.2	9.2	81.5	40.8	49.7	50	82.1	3.2	8.1	2.4
Homero	4	CT	60	5.8	2.7	45.6	18	25.7	39.6	70.3	2	8	0.3
Homero	4	CT	120	0	0	0	0	0	0	0	0	0	0
Hugo	1	CWSP	5	27.2	22.6	73.8	35.4	43.1	48	82.2	3	8.8	7.3
Hugo	1	CWSP	60	1	0.3	15.2	9.5	10.8	62.4	88.1	0.2	1.5	0
Hugo	1	CWSP	120	0	0	0	0	0	0	0	0	0	0
Hugo	1	CS	5	22.5	17.9	62.2	33.2	38.8	53.4	85.6	2.5	10.4	2.7
Hugo	1	CS	60	6.1	3.5	51.6	22.8	28.7	44.2	79.4	2.8	7.2	1.7
Hugo	1	CS	120	0	0	0	0	0	0	0	0	0	0
Hugo	1	CW	5	27.6	23.8	70.9	36.2	43	51.1	84.2	2.8	10.2	4.1
Hugo	1	CW	60	2.3	0.4	27.6	8.3	14.2	30.1	58.6	0.9	4	0.2
Hugo	1	CW	120	0	0	0	0	0	0	0	0	0	0
Hugo	1	CT	5	24	19.2	66.6	32.1	38.6	48.2	83.2	2.8	9.4	4.8
Hugo	1	CT	60	2.4	1.1	44.3	18.8	25.4	42.4	73.7	1.6	8.8	1.1
Hugo	1	CT	120	0	0	0	0	0	0	0	0	0	0
Hugo	2	CWSP	5	23.1	19.1	63.8	35.4	41	55.6	86.3	2.5	10.1	4.4
Hugo	2	CWSP	60	4.1	2.3	55.3	21.2	25.4	38.2	83.1	2.8	9	1.4
Hugo	2	CWSP	120	2.9	0.3	19.7	2.7	6.5	13.8	41.5	0.3	0	0
Hugo	2	CS	5	16.3	11.6	58.4	24.3	32.2	41.6	75.4	2.9	7.7	3.1
Hugo	2	CS	60	2	1.6	34.2	18.5	21.6	54.2	58.6	1.8	6.5	0
Hugo	2	CS	120	2.9	0	4.4	0.8	2.6	18.7	31.9	0	0	0
Hugo	2	CW	5	18.3	16.3	64	37.7	42.7	58.9	88.2	2.4	9.8	2
Hugo	2	CW	60	3.1	2.4	32.1	13.6	17.6	42.3	77.1	1.3	5.8	0
Hugo	2	CW	120	0.8	0	0	0	0	0	0	0	0	0.4
Hugo	2	CT	5	24.8	20.1	68.9	34.7	41.4	50.4	83.8	2.8	10.2	3.4
Hugo	2	CT	60	3	2.6	41.8	18.4	24.3	44	75.9	2	8	0.9
Hugo	2	CT	120	0.2	0	3.7	0.7	0.7	20	100	0	0	0
Hugo	3	CWSP	5	39.8	35.5	67.8	45.2	50	66.7	90.5	2.1	11.6	1
Hugo	3	CWSP	60	8.9	5.9	48.5	24.1	27.9	49.8	86.6	2.5	9.1	2
Hugo	3	CWSP	120	8.8	6.3	29.1	5.6	10.5	19.1	53.3	1.3	3.5	0.3
Hugo	3	CS	5	25.5	20.1	61.8	32.1	38.4	52	83.8	2.4	10.1	3.6
Hugo	3	CS	60	4.1	4.1	45.8	21.8	26.6	47.5	81.7	1.8	8.8	0.4
Hugo	3	CS	120	1.4	1.4	35.6	14	16.6	39.4	84.6	1.4	4.3	0
Hugo	3	CW	5	44.9	41	71.7	40.2	45.9	56	87.5	2.5	10.5	5.5
Hugo	3	CW	60	6.9	5.2	53.7	29	34.3	53.9	84.5	2.3	9.4	0.9
Hugo	3	CW	120	1.2	0.7	35.8	8.7	11.4	24.4	79.8	1.2	4.5	0
Hugo	3	CT	5	28.6	24.8	63.6	32.9	40.3	51.7	81.6	2.4	9	4.1
Hugo	3	CT	60	5.1	3.4	54.2	25.1	30.3	46.3	83	2.5	10.2	0
Hugo	3	CT	120	0	0	0	0	0	0	0	0	0	0.5
Hugo	4	CWSP	5	45.7	37.2	74.1	32.4	42.4	43.7	76.5	3.1	8.6	13.3
Hugo	4	CWSP	60	5.9	4.5	47.5	22.6	28.1	47.7	80.6	2.1	7.8	0.9
Hugo	4	CWSP	120	0.6	0	7.2	1.5	2.9	21.2	53.2	0	0	0.6
Hugo	4	CS	5	22.4	19.3	73	39.8	46.8	54.6	85.2	2.7	10.4	8.1
Hugo	4	CS	60	2	1.3	34.2	21.5	23.9	62.7	89.9	0.9	4.2	0
Hugo	4	CS	120	0	0	0	0	0	0	0	0	0	0
Hugo	4	CW	5	32.6	28.5	78.5	42.7	49.2	54.3	86.7	3	10.9	13
Hugo	4	CW	60	3.8	2.5	40.2	16.8	21.6	41.9	77.9	1.8	6	0.3
Hugo	4	CW	120	0	0	0	0	0	0	0	0	0	0
Hugo	4	CT	5	31	24.3	70	31.7	40.5	45.3	78.4	3.1	9.3	5.7
Hugo	4	CT	60	7.3	3.8	38.2	15.3	19.9	39.9	76.8	1.9	8.8	0.6
Hugo	4	CT	120	0.8	0	7.7	1.9	2.2	24.7	86	0	0	0
Heitor	1	CWSP	5	22.2	19.9	83.2	46.8	57.8	58.5	84.1	2.7	9.6	6.3
Heitor	1	CWSP	60	8.6	7.4	42.2	26	28.9	61.6	90	1.5	9.4	0.3
Heitor	1	CWSP	120	3.2	1.4	37.2	13.9	20.8	37.2	66.7	1.5	6.3	0
Heitor	1	CS	5	11.2	10	68.3	47.8	51.6	70	92.6	2.2	10.7	1.6
Heitor	1	CS	60	3.9	3.9	72.5	38	44.8	52.5	85	2.7	11	1.4
Heitor	1	CS	120	3.4	1.2	30.2	8.7	13.3	28.9	65.7	1.8	6	0.2
Heitor	1	CW	5	18.4	15.1	64.7	36.3	43	56	84.4	2.3	10	1.6
Heitor	1	CW	60	6.2	6.2	51.5	29.3	33	56.8	88.5	1.7	10.2	0.4
Heitor	1	CW	120	.	.	.	.	.	.	.	.	.	.
Heitor	1	CT	5	11.7	8.8	68.2	37.6	45.2	55.1	83.2	2.5	10.3	1.1
Heitor	1	CT	60	2.7	2.3	54.1	25.7	31.8	47.5	81	2.6	9	0.8
Heitor	1	CT	120	3.6	2	35.8	9	16	25.2	56.2	1.6	4.5	0
Heitor	2	CWSP	5	19	17.6	77.8	44.4	51.1	57	86.9	2.6	11	6.3
Heitor	2	CWSP	60	6.3	4.2	32.4	11.7	16.1	36	72.3	1.6	9.7	0
Heitor	2	CWSP	120	2.1	0.9	34.1	10.9	18.9	31.8	57.5	1.4	3.5	0
Heitor	2	CS	5	16.8	14.3	59.2	33.2	38.1	56.2	87.2	2.3	9.3	1.3
Heitor	2	CS	60	6.9	3.9	39.7	20.3	23.9	51.1	84.6	2.2	9	0.2
Heitor	2	CS	120	5.8	3.7	31.6	10.3	13.9	32.5	73.8	1.6	9.3	0.5
Heitor	2	CW	5	16.6	14.9	53.3	32	35.4	60.1	90.5	2	10.1	0.2
Heitor	2	CW	60	3.6	3.2	41.9	24.7	27.7	59	89.3	1.7	7.8	0.4
Heitor	2	CW	120	0.2	0.2	6.8	2.6	4	38.3	65.2	0.4	0.5	0
Heitor	2	CT	5	24.9	22.7	55.3	29.1	35.1	52.6	83	2.2	8	1.1
Heitor	2	CT	60	8.2	5.7	52.6	21.2	27.3	40.3	77.6	2.4	8.4	1.8
Heitor	2	CT	120	0.6	0.3	16.9	5.7	8.8	33.6	64.7	0.6	1.5	0
Heitor	3	CWSP	5	15.54	12.8	72	48.8	54.9	67.7	88.8	2.3	10.8	1.4
Heitor	3	CWSP	60	6.2	3.7	32.9	14.4	19.3	43.7	74.6	1.7	9.9	0
Heitor	3	CWSP	120	0.9	0.6	16.4	4.2	5.1	25.4	81.6	0.6	2	0
Heitor	3	CS	5	15.5	14.3	68	48.1	51.7	70.6	92.9	1.9	11	0.9
Heitor	3	CS	60	6.1	4.3	35.9	17.5	21.4	48.9	81.9	1.7	8.3	0.8
Heitor	3	CS	120	2	1.5	21	4.5	7	21.4	64.1	0.7	1.5	0
Heitor	3	CW	5	.	.	.	.	.	.	.	.	.	.
Heitor	3	CW	60	4.4	3.4	41.6	22.9	25.1	55	91.1	1.7	10.4	0
Heitor	3	CW	120	0	0	0	0	0	0	0	0	0	0
Heitor	3	CT	5	28.1	25.6	71.1	44.9	51.2	63.1	87.7	2.4	10.7	1.8
Heitor	3	CT	60	8.1	6.3	42	24.8	27.3	59.1	90.7	1.6	10.1	0
Heitor	3	CT	120	1.4	0.7	16.5	5.7	8.1	34.6	70.1	0.7	2.5	0.4
Heitor	4	CWSP	5	31.8	30.4	75.6	49.1	53.8	65	91.2	2.4	10.7	2.4
Heitor	4	CWSP	60	12.5	10.8	45.6	29.3	32.6	64.2	89.8	1.6	10.7	0
Heitor	4	CWSP	120	4	1.8	29.5	10.9	15.5	37.1	70.8	1.5	7.5	0
Heitor	4	CS	5	21.8	19.5	74	37	45.4	50	81.6	2.6	10.2	5.1
Heitor	4	CS	60	6.7	4	47.2	25.8	28.7	54.8	90	1.8	10.7	1.3
Heitor	4	CS	120	3.9	2.7	35.9	11.1	14.6	30.9	76	1.8	5.2	0
Heitor	4	CW	5	23	20.9	76.3	46.6	52.6	61.1	88.7	2.5	11.5	6.5
Heitor	4	CW	60	7.3	5.1	37	21	23.6	56.6	88.8	1.6	8.8	0
Heitor	4	CW	120	0	0	0	0	0	0	0	0	0	0
Heitor	4	CT	5	24.3	22.4	67.7	34.2	41.8	50.5	81.8	2.5	9.9	4.6
Heitor	4	CT	60	6.5	4.3	37.6	16.6	21.1	44.2	78.5	1.6	6.3	0.4
Heitor	4	CT	120	5	2.7	37.3	11.1	17.7	29.7	62.5	1.6	6.5	0
Mariano	1	CWSP	5	22.4	18.6	61.6	28.5	36.1	46.3	79	2.6	8.4	4.1
Mariano	1	CWSP	60	8.2	5.9	46.9	22.7	26.7	48.3	84.8	1.8	9.8	0.9
Mariano	1	CWSP	120	2.4	1.8	51.3	22.5	29.4	43.9	76.7	2.1	13	0
Mariano	1	CS	5	14.3	12.6	65.6	39.4	44.1	60	89.2	2.3	10.3	1.6
Mariano	1	CS	60	4.7	2.7	44.5	17.6	23.3	39.5	75.5	2.8	9.7	0.7
Mariano	1	CS	120	.	.	.	.	.	.	.	.	.	.
Mariano	1	CW	5	13.4	10.5	51.3	28.5	34.6	55.7	82.6	2.1	7.8	1.2
Mariano	1	CW	60	5.6	4.3	50.6	21	27.8	41.6	75.5	2.6	6.8	1
Mariano	1	CW	120	1.2	0.8	28	10	12.9	35.6	77.3	1.4	4.2	0.2
Mariano	1	CT	5	19.3	18.1	74.5	48.7	52.8	65.4	92.2	2.3	11.6	4.7
Mariano	1	CT	60	6.4	5	47.8	23.1	26.3	48.4	87.9	2.1	11.3	0.5
Mariano	1	CT	120	0	0	0	0	0	0	0	0	0	0
Mariano	2	CWSP	5	27.1	24.2	72.1	37.5	45.4	52	82.6	2.8	8.8	3.4
Mariano	2	CWSP	60	20	14.1	37.8	18.3	21.2	48.5	86.2	2.1	10.6	0
Mariano	2	CWSP	120	6.6	3.7	39.9	10.2	14.6	25.5	69.9	2.2	8.1	0
Mariano	2	CS	5	46.7	45.2	68.3	36.7	42.8	53.7	85.6	2.5	9.7	2.9
Mariano	2	CS	60	20	16.2	47.5	25	28.3	52.7	88.3	2	10	0.4
Mariano	2	CS	120	3.9	3.1	47.4	15.6	21.9	32.9	71.1	2.1	8.2	0
Mariano	2	CW	5	29.7	25.5	61.3	31	38.4	50.6	80.8	2.5	8.2	0.9
Mariano	2	CW	60	12.7	8.9	48.4	21.4	26	44.2	82.2	2.1	9.8	1.1
Mariano	2	CW	120	4	2	26.8	9.5	13.3	35.3	70.9	0.9	2.2	1
Mariano	2	CT	5	29.6	26.4	67.5	35.1	41.6	52	84.3	2.5	10.8	2.3
Mariano	2	CT	60	12.2	9.8	47.6	26.9	30.1	56.5	89.3	1.9	10.2	0.8
Mariano	2	CT	120	7.4	2.8	29.8	9	13.8	30.2	65.3	1.5	5	0
Mariano	3	CWSP	5	32	30.5	73.5	41.6	47.6	56.6	87.4	2.5	11.1	8.6
Mariano	3	CWSP	60	10.8	8	45	23.3	28.2	51.7	82.6	1.9	9.6	1.2
Mariano	3	CWSP	120	0.6	0.6	4.2	1.2	2.5	29.3	48.5	0.2	0.4	0.6
Mariano	3	CS	5	32.9	28.9	66.1	32.1	39.8	48.5	80.6	2.6	9.4	7.2
Mariano	3	CS	60	9.5	6.1	36.4	16.7	20.5	45.9	81.8	1.8	7.1	2.7
Mariano	3	CS	120	0.8	0.8	15.2	3.4	4.1	22.1	81.2	0.6	1	0
Mariano	3	CW	5	36.3	35	80	46	51.3	57.4	89.6	2.6	10.7	3.8
Mariano	3	CW	60	14.6	10.2	51.1	26.1	32.2	51	81	2.5	11.3	3.6
Mariano	3	CW	120	4.2	1.2	25.5	11.4	13.6	44.6	83.8	0.7	3.5	0.6
Mariano	3	CT	5	28.4	26.6	71.8	37.4	44.7	52	83.6	2.6	9.9	5.3
Mariano	3	CT	60	12.2	7.3	41.7	19.9	23.9	47.9	83.5	2.1	10.1	1.2
Mariano	3	CT	120	3.5	2.6	48.5	16.4	21.5	33.8	76.3	2.4	10	0
Mariano	4	CWSP	5	43.6	39.2	65.4	35.6	43.2	54.5	82.5	2.3	8.9	2.5
Mariano	4	CWSP	60	21.5	13.5	38.5	18.4	22.5	47.7	81.7	1.8	8.6	0.6
Mariano	4	CWSP	120	4	2	30	11.6	14.4	38.8	80.8	1.4	4.7	0.3
Mariano	4	CS	5	51.8	48.7	72.6	49.7	54.1	68.5	91.9	2.2	11.3	2.2
Mariano	4	CS	60	19.5	16.5	51.5	26.8	31.1	52	86.2	2.1	10.8	0.9
Mariano	4	CS	120	6.4	1.9	24.9	9.9	13.3	39.9	74.7	1	3.8	1.9
Mariano	4	CW	5	48.5	45.7	74.8	49.7	54	66.5	92.2	2.3	11.6	1.7
Mariano	4	CW	60	10.1	5.4	42.1	18.8	23.6	44.6	79.7	2.3	10.4	0.2
Mariano	4	CW	120	1.8	0.7	22.7	8.6	12.8	37.6	66.7	1.4	2.5	0
Mariano	4	CT	5	63	56.1	66.1	37	44.2	55.9	83.6	2.4	9.2	4.4
Mariano	4	CT	60	12.4	9	39.6	19.6	23.3	49.6	84.1	1.8	8.5	1.5
Mariano	4	CT	120	4.2	2.5	41.6	16.3	22.3	39.1	73	2.2	9.5	2.1

## Sheet: Tyrosine phosphorylation
Animal	colect	treatment	time	Mean fluorescence intencity
Betão	1	CWSP	5	993
Betão	1	CWSP	60	.			Captions
Betão	1	CW	5	1876			CT - control;
Betão	1	CW	60	1194			CW - centrifuged and suspended in autologous seminal plasma (SP);
Betão	1	CW	5	1558			CW - centrifuged and withdrawn SP;
Betão	1	CW	60	.			CWSP - CW containing autologous seminal plasma.
Betão	1	CT	5	2522
Betão	1	CT	60	1724
Betão	2	CWSP	5	1777
Betão	2	CWSP	60	915
Betão	2	CW	5	1472
Betão	2	CW	60	892
Betão	2	CW	5	2074
Betão	2	CW	60	1197
Betão	2	CT	5	1373
Betão	2	CT	60	1025
Betão	3	CWSP	5	937
Betão	3	CWSP	60	1047
Betão	3	CW	5	1496
Betão	3	CW	60	1291
Betão	3	CW	5	1119
Betão	3	CW	60	1151
Betão	3	CT	5	1397
Betão	3	CT	60	819
Betão	4	CWSP	5	2363
Betão	4	CWSP	60	614
Betão	4	CW	5	1202
Betão	4	CW	60	1402
Betão	4	CW	5	2362
Betão	4	CW	60	610
Betão	4	CT	5	1065
Betão	4	CT	60	1873
Meia Três	1	CWSP	5	1068
Meia Três	1	CWSP	60	1358
Meia Três	1	CW	5	1887
Meia Três	1	CW	60	990
Meia Três	1	CW	5	1625
Meia Três	1	CW	60	1642
Meia Três	1	CT	5	1553
Meia Três	1	CT	60	1949
Meia Três	2	CWSP	5	1665
Meia Três	2	CWSP	60	903
Meia Três	2	CW	5	1151
Meia Três	2	CW	60	1779
Meia Três	2	CW	5	1586
Meia Três	2	CW	60	928
Meia Três	2	CT	5	1759
Meia Três	2	CT	60	951
Meia Três	3	CWSP	5	1618
Meia Três	3	CWSP	60	1291
Meia Três	3	CW	5	1728
Meia Três	3	CW	60	1070
Meia Três	3	CW	5	1438
Meia Três	3	CW	60	1336
Meia Três	3	CT	5	2055
Meia Três	3	CT	60	920
Meia Três	4	CWSP	5	500
Meia Três	4	CWSP	60	914
Meia Três	4	CW	5	639
Meia Três	4	CW	60	589
Meia Três	4	CW	5	971
Meia Três	4	CW	60	588
Meia Três	4	CT	5	589
Meia Três	4	CT	60	685
Homero	1	CWSP	5	1793
Homero	1	CWSP	60	933
Homero	1	CW	5	1607
Homero	1	CW	60	1722
Homero	1	CW	5	1446
Homero	1	CW	60	2899
Homero	1	CT	5	1037
Homero	1	CT	60	1281
Homero	2	CWSP	5	1828
Homero	2	CWSP	60	1155
Homero	2	CW	5	1275
Homero	2	CW	60	1622
Homero	2	CW	5	1947
Homero	2	CW	60	1838
Homero	2	CT	5	1606
Homero	2	CT	60	1184
Homero	3	CWSP	5	1047
Homero	3	CWSP	60	810
Homero	3	CW	5	510
Homero	3	CW	60	1024
Homero	3	CW	5	1562
Homero	3	CW	60	586
Homero	3	CT	5	1098
Homero	3	CT	60	728
Homero	4	CWSP	5	954
Homero	4	CWSP	60	1331
Homero	4	CW	5	1109
Homero	4	CW	60	734
Homero	4	CW	5	930
Homero	4	CW	60	576
Homero	4	CT	5	1206
Homero	4	CT	60	1877
Hugo	1	CWSP	5	1277
Hugo	1	CWSP	60	1240
Hugo	1	CW	5	1177
Hugo	1	CW	60	1450
Hugo	1	CW	5	1284
Hugo	1	CW	60	1350
Hugo	1	CT	5	878
Hugo	1	CT	60	1110
Hugo	2	CWSP	5	1513
Hugo	2	CWSP	60	1234
Hugo	2	CW	5	1500
Hugo	2	CW	60	1462
Hugo	2	CW	5	1359
Hugo	2	CW	60	.
Hugo	2	CT	5	1446
Hugo	2	CT	60	.
Hugo	3	CWSP	5	1634
Hugo	3	CWSP	60	1107
Hugo	3	CW	5	1148
Hugo	3	CW	60	1293
Hugo	3	CW	5	1205
Hugo	3	CW	60	1355
Hugo	3	CT	5	1190
Hugo	3	CT	60	1064
Hugo	4	CWSP	5	1230
Hugo	4	CWSP	60	1213
Hugo	4	CW	5	1628
Hugo	4	CW	60	1765
Hugo	4	CW	5	1416
Hugo	4	CW	60	1184
Hugo	4	CT	5	1209
Hugo	4	CT	60	1908
Heitor	1	CWSP	5	1389
Heitor	1	CWSP	60	1668
Heitor	1	CW	5	1550
Heitor	1	CW	60	1181
Heitor	1	CW	5	1941
Heitor	1	CW	60	1693
Heitor	1	CT	5	1890
Heitor	1	CT	60	1191
Heitor	2	CWSP	5	2101
Heitor	2	CWSP	60	1608
Heitor	2	CW	5	2184
Heitor	2	CW	60	1234
Heitor	2	CW	5	2186
Heitor	2	CW	60	904
Heitor	2	CT	5	1900
Heitor	2	CT	60	.
Heitor	3	CWSP	5	930
Heitor	3	CWSP	60	794
Heitor	3	CW	5	998
Heitor	3	CW	60	1062
Heitor	3	CW	5	1116
Heitor	3	CW	60	1202
Heitor	3	CT	5	1299
Heitor	3	CT	60	932
Heitor	4	CWSP	5	1132
Heitor	4	CWSP	60	990
Heitor	4	CW	5	874
Heitor	4	CW	60	1594
Heitor	4	CW	5	1908
Heitor	4	CW	60	2504
Heitor	4	CT	5	1131
Heitor	4	CT	60	844
Mariano	1	CWSP	5	1395
Mariano	1	CWSP	60	1655
Mariano	1	CW	5	1071
Mariano	1	CW	60	1056
Mariano	1	CW	5	1210
Mariano	1	CW	60	964
Mariano	1	CT	5	858
Mariano	1	CT	60	1443
Mariano	2	CWSP	5	1458
Mariano	2	CWSP	60	979
Mariano	2	CW	5	1522
Mariano	2	CW	60	1267
Mariano	2	CW	5	1453
Mariano	2	CW	60	804
Mariano	2	CT	5	1875
Mariano	2	CT	60	1008
Mariano	3	CWSP	5	1220
Mariano	3	CWSP	60	1093
Mariano	3	CW	5	1252
Mariano	3	CW	60	1170
Mariano	3	CW	5	1452
Mariano	3	CW	60	1231
Mariano	3	CT	5	938
Mariano	3	CT	60	1423
Mariano	4	CWSP	5	1624
Mariano	4	CWSP	60	631
Mariano	4	CW	5	1226
Mariano	4	CW	60	572
Mariano	4	CW	5	1385
Mariano	4	CW	60	440
Mariano	4	CT	5	1304
Mariano	4	CT	60	834
